# Supplementary material for: Kinetics and Thermodynamics of Adsorption for Aromatic Hydrocarbon Model Systems via a Coagulation Process with a Ferric Sulfate–Lime Softening System
Source: Materials (Basel). 2023 Jan 10;16(2):655. doi: 10.3390/ma16020655 (PMC9867294; doi:10.3390/ma16020655)
Supplement: Supplementary file 1 [file materials-16-00655-s001.zip]

Archive with 1 entries (1 files):
- materials-2070943-supplementary.pdf
